# Supplementary material for: Use of Passive and Grab Sampling and High-Resolution Mass Spectrometry for Non-Targeted Analysis of Emerging Contaminants and Their Semi-Quantification in Water
Source: Molecules. 2022 May 16;27(10):3167. doi: 10.3390/molecules27103167 (PMC9146997; doi:10.3390/molecules27103167)
Supplement: Supplementary file 1 [file molecules-27-03167-s001.zip]

Archive with 1 entries (1 files):
- molecules-1715248-supplementary.xlsx
