# Supplementary material for: Use of Passive and Grab Sampling and High-Resolution Mass Spectrometry for Non-Targeted Analysis of Emerging Contaminants and Their Semi-Quantification in Water
Source: Molecules. 2022 May 16;27(10):3167. doi: 10.3390/molecules27103167 (PMC9146997; doi:10.3390/molecules27103167)
Supplement: Supplementary file 1 [file molecules-27-03167-s001.zip › molecules-1715248-supplementary.xlsx]

## Sheet: Summary
Name	Formula	mz	Log Kow	SMILES	InChIKey	DTXSID	Identification level according to Schymancky	Lower idenfication confidence due to RT	Grab sample WWE	Passive sample WWE	Grab sample river water	Passive sample river water	Specification	Application
1,3-Dicyclohexylurea	C13 H24 N2 O	225.196	3.92	C1CCC(CC1)NC(=O)NC2CCCCC2	ADFXKUOMJKEIND-UHFFFAOYSA-N	DTXSID3062366	2a	*	x	x			human metabolite
10-Hydroxycarbazepine (oxcarbazepine )	C15 H14 N2 O2	255.113	1.11	C1C2=CC=CC=C2N(C3=CC=CC=C3C1=O)C(=O)N	CTRLABGOLIVAIY-UHFFFAOYSA-N	DTXSID0045703	2a		x	x			pharmaceutical metabolite
2,2,6,6-Tetramethyl-4-piperidinol	C9 H19 N O	158.154	0.94	CC1(CC(CC(N1)(C)C)O)C	VDVUCLWJZJHFAV-UHFFFAOYSA-N	DTXSID3029655	2a	*	x	x			human drug intermediate	anticancerogenic
2-Amino-1H-benzimidazole	C7 H7 N3	134.071	0.91	NC1=NC2=C(C=CC=C2)N1	JWYUFVNJZUSCSM-UHFFFAOYSA-N	DTXSID1024465	2a		x	x			pesticide metabolite
2-Hydroxyestrone	C18 H22 O3	287.164	2.95	CC12CCC3C(C1CCC2=O)CCC4=CC(=C(C=C34)O)O	SWINWPBPEKHUOD-JPVZDGGYSA-N	DTXSID80904315	2a	*	x	x			endogenous steroid
3,4-DMMC (3,4-Dimethylmethcathinone)	C12 H17 N O	192.138	2.94	CC1=C(C=C(C=C1)C(=O)C(C)NC)C	IBZRXTVDTGVBIS-UHFFFAOYSA-N	DTXSID501016968	2a	*	x	x			ilicit drug	ilicit drug
3-Acetylindole	C10 H9 N O	160.076	1.74	CC(=O)C1=CNC2=CC=CC=C21	VUIMBZIZZFSQEE-UHFFFAOYSA-N	DTXSID10220570	2a		x	x			pharmaceutical	antibacterial
Alminoprofen	C13 H17 N O2	220.133	2.87	CC(C1=CC=C(C=C1)NCC(=C)C)C(=O)O	FPHLBGOJWPEVME-UHFFFAOYSA-N	DTXSID90865968	2a		x	x			pharmaceutical	NSAI
Alprenolol	C15 H23 N O2	250.18	2.81	CC(C)NCC(COC1=CC=CC=C1CC=C)O	PAZJSJFMUHDSTF-UHFFFAOYSA-N	DTXSID0045127	2a		x	x		x	pharmaceutical	beta blocker
Aminocarb	C11 H16 N2 O2	209.129	1.9	CC1=C(C=CC(=C1)OC(=O)NC)N(C)C	IMIDOCRTMDIQIJ-UHFFFAOYSA-N	DTXSID7022172	2a		x	x			pesticide	insecticide
Amisulpiride N-oxide	C17 H27 N3 O5 S	386.175	0.35	CC[N+]1(CCCC1CNC(=O)C2=CC(=C(C=C2OC)N)S(=O)(=O)CC)[O-]	LLIKIPAUZJTRGB-UHFFFAOYSA-N	DTXSID60747025	2a			x		x	pharmaceutical metabolite
Amisulpride	C17 H27 N3 O4 S	370.179	1.11	CCN1CCCC1CNC(=O)C2=CC(=C(C=C2OC)N)S(=O)(=O)CC	NTJOBXMMWNYJFB-UHFFFAOYSA-N	DTXSID5042613	1				x	x	pharmaceutical	postoperative, antipsychotic
Anabasine	C10 H14 N2	163.123	1.28	C1CCNC(C1)C2=CN=CC=C2	MTXSIJUGVMTTMU-UHFFFAOYSA-N	DTXSID9041607	2a	*	x	x			tabaco biomarker	tabaco biomarker
Ancymidol	C15 H16 N2 O2	257.129	1.99	COC1=CC=C(C=C1)C(C2CC2)(C3=CN=CN=C3)O	HUTDUHSNJYTCAR-UHFFFAOYSA-N	DTXSID2034338	2a		x	x			rodenticide	rodenticide
Antipyrine (phenazone)	C11 H12 N2 O	189.102	0.59	CC1=CC(=O)N(N1C)C2=CC=CC=C2	VEQOALNAAJBPNY-UHFFFAOYSA-N	DTXSID6021117	2a		x	x	x	x	pharmaceutical	NSAI
Atraton	C9 H17 N5 O	212.15	3.15	CCNC1=NC(=NC(=N1)OC)NC(C)C	PXWUKZGIHQRDHL-UHFFFAOYSA-N	DTXSID0037493	2a				x	x	pesticide	herbicide
Azoxystrobin	C22H17N3O5	404.124	1.58	COC=C(C1=CC=CC=C1OC2=NC=NC(=C2)OC3=CC=CC=C3C#N)C(=O)OC	WFDXOXNFNRHQEC-GHRIWEEISA-N	DTXSID0032520	1		x	x	x	x	pesticide	fungicide
Benalaxyl	C20 H23 N O3	326.174	3.69	CC1=C(C(=CC=C1)C)N(C(C)C(=O)OC)C(=O)CC2=CC=CC=C2	CJPQIRJHIZUAQP-UHFFFAOYSA-N	DTXSID3041619	2a	*			x	x	pesticide	fungicide
Benzophenone	C13 H10 O	183.08	3.15	C1=CC=C(C=C1)C(=O)C2=CC=CC=C2	RWCCWEUUXYIKHB-UHFFFAOYSA-N	DTXSID0021961	2a					x	plant metabolite	plant metabolite
Benzotriazole	C6 H5 N3	120.056	1.17	C1=CC2=NNN=C2C=C1	QRUDEWIWKLJBPS-UHFFFAOYSA-N	DTXSID6020147	2a		x	x			industrial	anticorrosive
Bezafibrate	C19 H20 Cl N O4	362.116	4.25	CC(C)(C(=O)O)OC1=CC=C(C=C1)CCNC(=O)C2=CC=C(C=C2)Cl	IIBYAHWJQTYFKB-UHFFFAOYSA-N	DTXSID3029869	2a		x	x			pharmaceutical	lipid lowering
Boscalid	C18 H12 Cl2 N2 O	343.04	4	C1=CC=C(C(=C1)C2=CC=C(C=C2)Cl)NC(=O)C3=C(N=CC=C3)Cl	WYEMLYFITZORAB-UHFFFAOYSA-N	DTXSID6034392	2a	*				x	pesticide	fungicide
Buphedrone	C11 H15 N O	178.123	2.34	CCC(C(=O)C1=CC=CC=C1)NC	DDPMGIMJSRUULN-UHFFFAOYSA-N	DTXSID701014170	2a	*	x	x			ilicit drug	ilicit drug
Bupivacaine	C18 H28 N2 O	289.228	3.27	CCCCN1CCCCC1C(=O)NC2=C(C=CC=C2C)C	LEBVLXFERQHONN-UHFFFAOYSA-N	DTXSID2022703	2a		x	x			pharmaceutical	pain killer
Butoxytriglycol	C10 H22 O4	207.159	0.02	CCCCOCCOCCOCCO	COBPKKZHLDDMTB-UHFFFAOYSA-N	DTXSID7021520	2a		x	x			industrial	dye carrier
Cafeine	C8 H10 N4 O2	195.088	0.16	CN1C=NC2=C1C(=O)N(C(=O)N2C)C	RYYVLZVUVIJVGH-UHFFFAOYSA-N	DTXSID0020232	2a		x	x			stimulant	coffee
Carbamazepine	C15 H12 N2 O	237.102	2.25	C1=CC=C2C(=C1)C=CC3=CC=CC=C3N2C(=O)N	FFGPTBGBLSHEPO-UHFFFAOYSA-N	DTXSID4022731	2a		x	x			pharmaceutical	antiepileptic
Carbamazepine Epoxide	C15 H12 N2 O2	253.097	0.95	C1=CC=C2C(=C1)C3C(O3)C4=CC=CC=C4N2C(=O)N	ZRWWEEVEIOGMMT-UHFFFAOYSA-N	DTXSID60891456	2a		x	x			pharmaceutical metabolite
Cathinone	C9 H11 N O	150.091	1.38	CC(C(=O)C1=CC=CC=C1)N	PUAQLLVFLMYYJJ-ZETCQYMHSA-N	DTXSID0050427	2a					x	ilicit drug metabolite
Celiprolol	C20 H33 N3 O4	380.255	1.93	CCN(CC)C(=O)NC1=CC(=C(C=C1)OCC(CNC(C)(C)C)O)C(=O)C	JOATXPAWOHTVSZ-UHFFFAOYSA-N	DTXSID3020259	2a		x	x		x	pharmaceutical	cardiac
Cetirizine	C21 H25 Cl N2 O3	389.163	-0.61	C1CN(CCN1CCOCC(=O)O)C(C2=CC=CC=C2)C3=CC=C(C=C3)Cl	ZKLPARSLTMPFCP-UHFFFAOYSA-N	DTXSID4022787	2a		x	x			pharmaceutical	antihistamine
Clarithromycin	C38 H69 N O13	748.484	3.18	CCC1C(C(C(C(=O)C(CC(C(C(C(C(C(=O)O1)C)OC2CC(C(C(O2)C)O)(C)OC)C)OC3C(C(CC(O3)C)N(C)C)O)(C)OC)C)C)O)(C)O	AGOYDEPGAOXOCK-KCBOHYOISA-N	DTXSID3022829	2a			x			pharmaceutical	antibacterial
Climbazole	C38 H17 N2 O2 Cl	293.105	3.76	CC(C)(C)C(=O)C(N1C=CN=C1)OC2=CC=C(C=C2)Cl	OWEGWHBOCFMBLP-UHFFFAOYSA-N	DTXSID6046555	2a		x	x			pharmaceutical	antifungal
Clobazam	C16 H13 Cl N2 O2	301.074	1.82	CN1C(=O)CC(=O)N(C2=C1C=CC(=C2)Cl)C3=CC=CC=C3	CXOXHMZGEKVPMT-UHFFFAOYSA-N	DTXSID2046759	2a				x	x	pharmaceutical	sedative
Clobazam N-Desmethyl	C15 H11 Cl N2 O2	287.059	2	C1C(=O)NC2=C(C=C(C=C2)Cl)N(C1=O)C3=CC=CC=C3	RRTVVRIFVKKTJK-UHFFFAOYSA-N	DTXSID40176859	2a		x	x			pharmaceutical metabolite
Crotamiton	C13 H17 N O	204.139	2.73	CCN(C1=CC=CC=C1C)C(=O)C=CC	DNTGGZPQPQTDQF-XBXARRHUSA-N	DTXSID6040664	2a	*	x	x			pharmaceutical	scabicidal and antipruritic agent
Cytisine	C11 H14 N2 O	191.118	0.6	C1C2CNCC1C3=CC=CC(=O)N3C2	ANJTVLIZGCUXLD-DTWKUNHWSA-N	DTXSID00883395	2a	*	x	x			pharmaceutical	stimulant-antitabaco
Dextromethorphan	C18 H25 N O	272.201	3.97	CN1CCC23CCCCC2C1CC4=C3C=C(C=C4)OC	MKXZASYAUGDDCJ-NJAFHUGGSA-N	DTXSID3022908	2a		x	x			pharmaceutical	cough suppressant
Diazepam	C16 H13 Cl N2 O	285.079	2.7	CN1C(=O)CN=C(C2=C1C=CC(=C2)Cl)C3=CC=CC=C3	AAOVKJBEBIDNHE-UHFFFAOYSA-N	DTXSID4020406	1					x	pharmaceutical	sedative
Diazinon	C12 H21 N2 O3 P S	305.109	3.86	CCOP(=S)(OCC)OC1=NC(=NC(=C1)C)C(C)C	FHIVAFMUCKRCQO-UHFFFAOYSA-N	DTXSID9020407	2a	*	x	x			pesticide	insecticide
Dibutyl Phthalate	C16 H22 O4	279.159	4.61	CCCCOC(=O)C1=CC=CC=C1C(=O)OCCCC	DOIRQSBPFJWKBE-UHFFFAOYSA-N	DTXSID2021781	2a	*	x	x			industrial	plasticizer
Diclofenac	C14 H11 N O2 Cl2	296.024	4.02	C1=CC=C(C(=C1)CC(=O)O)NC2=C(C=CC=C2Cl)Cl	DCOPUUMXTXDBNB-UHFFFAOYSA-N	DTXSID6022923	2a		x	x			pharmaceutical	NSAI
Diuron	C9H10Cl2N2O	233.024	2.67	CN(C)C(=O)NC1=CC(=C(C=C1)Cl)Cl	XMTQQYYKAHVGBJ-UHFFFAOYSA-N	DTXSID0020446	1		x	x			pesticide	hebicide
DMACA Reagent (p-Dimethylaminocinnamaldehyde)	C11 H13 N O	176.107	2	CN(C)C1=CC=C(C=C1)C=CC=O	RUKJCCIJLIMGEP-ONEGZZNKSA-N	DTXSID9022237	2a		x	x			industrial
Ecgonine	C9 H15 N O3	186.113	-3.78	CN1C2CCC1C(C(C2)O)C(=O)O	PHMBVCPLDPDESM-FKSUSPILSA-N	DTXSID701019899	2a		x	x			ilicit drug metabolite
Estriol	C18 H24 O3	289.18	2.81	CC12CCC3C(C1CC(C2O)O)CCC4=C3C=CC(=C4)O	PROQIPRRNZUXQM-ZXXIGWHRSA-N	DTXSID9022366	2a	*	x	x			endogenous steroid
Ethylmorphine	C19 H23 N O3	314.174	1.77	CCOC1=C2C3=C(CC4C5C3(CCN4C)C(O2)C(C=C5)O)C=C1	OGDVEMNWJVYAJL-LEPYJNQMSA-N	DTXSID1046760	2a	*			x		pharmaceutical	opoid, pain killer
Fexofenadine	C32 H39 N O4	502.296	2.81	CC(C)(C1=CC=C(C=C1)C(CCCN2CCC(CC2)C(C3=CC=CC=C3)(C4=CC=CC=C4)O)O)C(=O)O	RWTNPBWLLIMQHL-UHFFFAOYSA-N	DTXSID00861411	2a		x	x			pharmaceutical	antihistamine
Flecainide	C17 H20 F6 N2 O3	415.146	3.95	C1CCNC(C1)CNC(=O)C2=C(C=CC(=C2)OCC(F)(F)F)OCC(F)(F)F	DJBNUMBKLMJRSA-UHFFFAOYSA-N	DTXSID8023054	2a		x	x	x	x	pharmaceutical	cardiac
Fluconazole	C13 H12 F2 N6 O	307.112	0.25	C1=CC(=C(C=C1F)F)C(CN2C=NC=N2)(CN3C=NC=N3)O	RFHAOTPXVQNOHP-UHFFFAOYSA-N	DTXSID3020627	2a		x	x		x	pharmaceutical	antifungal
Fluopyram	C16 H11 Cl F6 N2 O	397.053	4.78	C1=CC=C(C(=C1)C(=O)NCCC2=C(C=C(C=N2)C(F)(F)F)Cl)C(F)(F)F	KVDJTXBXMWJJEF-UHFFFAOYSA-N	DTXSID9058151	2a	*			x	x	pesticide	fungicide
Fluxapyroxad	C18 H12 F5 N3 O	382.097	3.47	CN1C=C(C(=N1)C(F)F)C(=O)NC2=CC=CC=C2C3=CC(=C(C(=C3)F)F)F	SXSGXWCSHSVPGB-UHFFFAOYSA-N	DTXSID6058215	2a	*				x	pesticide	fungicide
Gabapentin	C9 H17 N O2	172.133	-1.37	C1CCC(CC1)(CC(=O)O)CN	UGJMXCAKCUNAIE-UHFFFAOYSA-N	DTXSID0020074	2a		x	x			pharmaceutical	neuropathic pain
Gabapentin lactam	C9 H15 N O	154.123	1.91	C1CCC2(CC1)CC(=O)NC2	JAWPQJDOQPSNIQ-UHFFFAOYSA-N	DTXSID40215070	2a	*	x	x			pharmaceutical metabolite
Gemfibrozil	C15 H22 O3	251.165	4.77	CC1=CC(=C(C=C1)C)OCCCC(C)(C)C(=O)O	HEMJJKBWTPKOJG-UHFFFAOYSA-N	DTXSID0020652	2a		x	x			pharmaceutical	lipid lowering
Ibuprofen	C13 H18 O2	207.138	3.79	CC(C)CC1=CC=C(C=C1)C(C)C(=O)O	HEFNNWSXXWATRW-UHFFFAOYSA-N	DTXSID5020732	2a		x	x			pharmaceutical	NSAI
Imidacloprid	C9 H10 N5 O2 Cl	256.06	0.56	C1CN(C(=N[N+](=O)[O-])N1)CC2=CN=C(C=C2)Cl	YWTYJOPNNQFBPC-UHFFFAOYSA-N	DTXSID5032442	1		x	x			pesticide	insecticide
Imidacloprid-urea	C9 H10 Cl N3 O	212.058	0.64	C1CN(C(=O)N1)CC2=CN=C(C=C2)Cl	ADWTYURAFSWNSU-UHFFFAOYSA-N	DTXSID1037563	2a					x	pesticide	insecticide
Irbesartan	C25 H28 N6 O	429.24	5.31	CCCCC1=NC2(CCCC2)C(=O)N1CC3=CC=C(C=C3)C4=CC=CC=C4C5=NNN=N5	YOSHYTLCDANDAN-UHFFFAOYSA-N	DTXSID0023169	2a		x	x			pharmaceutical	cardiac
Ketoprofen	C16 H14 O3	255.102	3	CC(C1=CC(=CC=C1)C(=O)C2=CC=CC=C2)C(=O)O	DKYWVDODHFEZIM-UHFFFAOYSA-N	DTXSID6020771	2a		x	x			pharmaceutical	NSAI
L-(-)-Norephedrine	C9 H13 N O	152.107	0.22	CC(C(C1=CC=CC=C1)O)N	DLNKOYKMWOXYQA-VXNVDRBHSA-N	DTXSID4023466	2a					x	pharmaceutical / illicit drug	appetite suppresent
Lacosamide	C13 H18 N2 O3	251.139	-0.16	CC(=O)NC(COC)C(=O)NCC1=CC=CC=C1	VPPJLAIAVCUEMN-GFCCVEGCSA-N	DTXSID1057666	2a		x	x			pharmaceutical	neuropathic pain
Lamotrigine	C9 H7 Cl2 N5	256.015	0.99	C1=CC(=C(C(=C1)Cl)Cl)C2=C(N=C(N=N2)N)N	PYZRQGJRPPTADH-UHFFFAOYSA-N	DTXSID2023195	1	1	x	x	x	x	pharmaceutical	antiepileptic
Laurolactam	C12 H23 N O	198.186	3.61	C1CCCCCC(=O)NCCCCC1	JHWNWJKBPDFINM-UHFFFAOYSA-N	DTXSID1027344	2a		x	x			industrial	plasticizer
Levorphanol	C17 H23 N O	258.186	3.41	CN1CCC23CCCCC2C1CC4=C3C=C(C=C4)O	JAQUASYNZVUNQP-USXIJHARSA-N	DTXSID3023213	2a			x			pharmaceutical	pain killer
Lidocaine	C14 H22 N2 O	235.181	1.66	CCN(CC)CC(=O)NC1=C(C=CC=C1C)C	NNJVILVZKWQKPM-UHFFFAOYSA-N	DTXSID1045166	2a		x	x	x	x	pharmaceutical	pain killer
Lorazepam	C15 H10 N2 O2 Cl2	321.019	2.41	C1=CC=C(C(=C1)C2=NC(C(=O)NC3=C2C=C(C=C3)Cl)O)Cl	DIWRORZWFLOCLC-UHFFFAOYSA-N	DTXSID7023225	2a		x	x			pharmaceutical	sedative
Lormetazepam	C16 H12 Cl2 N2 O2	335.035	2.23	CN1C2=C(C=C(C=C2)Cl)C(=NC(C1=O)O)C3=CC=CC=C3Cl	FJIKWRGCXUCUIG-UHFFFAOYSA-N	DTXSID40862442	2a		x	x			pharmaceutical	sedative
Meperidine	C15 H21 N O2	248.164	3.03	CCOC(=O)C1(CCN(CC1)C)C2=CC=CC=C2	XADCESSVHJOZHK-UHFFFAOYSA-N	DTXSID9023253	2a				x	x	pharmaceutical	opoid, pain killer
Mephenytoin N-Desmethyl (nirvanol)	C11 H12 N2 O2	205.097	1.44	CCC1(C(=O)NC(=O)N1)C2=CC=CC=C2	UDTWZFJEMMUFLC-LLVKDONJSA-N		2a		x	x			pharmaceutical metabolite
Metformin	C4 H11 N5	130.109	-1.4	CN(C)C(=N)N=C(N)N	XZWYZXLIPXDOLR-UHFFFAOYSA-N	DTXSID2023270	2a	*	x	x			pharmaceutical	antidiabetic
Methcathinone	C10 H13 N O	164.107	1.85	CC(C(=O)C1=CC=CC=C1)NC	LPLLVINFLBSFRP-UHFFFAOYSA-N	DTXSID30863589	2a					x	ilicit drug	ilicit drug / metabolite
Metolachlor	C15 H22 Cl N O2	284.141	3.24	CCC1=CC=CC(=C1N(C(C)COC)C(=O)CCl)C	WVQBLGZPHOPPFO-UHFFFAOYSA-N	DTXSID4022448	1	*			x	x	pesticide	herbicide
Metribuzin	C8 H14 N4 O S	215.096	1.49	CC(C)(C)C1=NN=C(N(C1=O)N)SC	FOXFZRUHNHCZPX-UHFFFAOYSA-N	DTXSID6024204	2a				x	x	pesticide	herbicide
Mexacarbate	C12 H18 N2 O2	223.144	2.44	CC1=CC(=CC(=C1N(C)C)C)OC(=O)NC	YNEVBPNZHBAYOA-UHFFFAOYSA-N	DTXSID7020893	2a		x	x			pesticide	insecticide
MPBP (4'-Methyl-α-pyrrolidinobutiophenone)	C15 H21 N O	232.17	3.97	CCC(C(=O)C1=CC=C(C=C1)C)N2CCCC2	NXNPGAAZKYDOPW-UHFFFAOYSA-N		2a	*				x	ilicit drug	novel stimulant ilicit drug
Napropamide	C17 H21 N O2	272.164	3.33	CCN(CC)C(=O)C(C)OC1=CC=CC2=CC=CC=C21	CCN(CC)C(=O)C(C)OC1=CC=CC2=CC=CC=C21	DTXSID5024211	2a				x	x	pesticide	herbicide
Nordazepam	C15 H11 Cl N2 O	271.064	2.87	C1C(=O)NC2=C(C=C(C=C2)Cl)C(=N1)C3=CC=CC=C3	AKPLHCDWDRPJGD-UHFFFAOYSA-N	DTXSID2049000	2a		x	x			pharmaceutical	sedative
Norfentanyl	C14 H20 N2 O	233.165	1.7	CCC(=O)N(C1CCNCC1)C2=CC=CC=C2	PMCBDBWCQQBSRJ-UHFFFAOYSA-N	DTXSID2057657	2a				x	x	pharmaceutical metabolite
Norflurazon Desmethyl	C11 H7 Cl F3 N3 O	290.03	1.72	C1=CC(=CC(=C1)N2C(=O)C(=C(C=N2)N)Cl)C(F)(F)F	JIEQNXJEEHWIDV-UHFFFAOYSA-N	DTXSID1041841	2a	*				x	pesticide metabolite
Ofloxacin	C18 H20 F N3 O4	362.152	-0.2	CC1COC2=C3N1C=C(C(=O)C3=CC(=C2N4CCN(CC4)C)F)C(=O)O	GSDSWSVVBLHKDQ-UHFFFAOYSA-N	DTXSID3041085	2a			x			pharmaceutical	antibacterial
Oxazepam			2.23	C1=CC=C(C=C1)C2=NC(C(=O)NC3=C2C=C(C=C3)Cl)O	ADIMAYPTOBDMTL-UHFFFAOYSA-N	DTXSID1021087	2a					x	pharmaceutical	sedative
Oxprenolol	C15 H23 N O3	266.174	1.83	CC(C)NCC(COC1=CC=CC=C1OCC=C)O	CEMAWMOMDPGJMB-UHFFFAOYSA-N	DTXSID1043835	2a	*				x	pharmaceutical	beta blocker
Picaridin	C12 H23 N O3	230.175	2.57	CCC(C)OC(=O)N1CCCCC1CCO	QLHULAHOXSSASE-UHFFFAOYSA-N	DTXSID0034227	2a	*	x	x	x	x	insect replent	insect replent
Prazepam	C19 H17 Cl N2 O	325.111	3.99	C1CC1CN2C(=O)CN=C(C3=C2C=CC(=C3)Cl)C4=CC=CC=C4	MWQCHHACWWAQLJ-UHFFFAOYSA-N	DTXSID4021181	2a	*	x	x			pharmaceutical	sedative
Prometon	C10 H19 N5 O	226.166	3.57	CC(C)NC1=NC(=NC(=N1)OC)NC(C)C	ISEUFVQQFVOBCY-UHFFFAOYSA-N	DTXSID6022341	2a				x	x	pesticide	herbicide
Prometryn	C10 H19 N5 S	242.143	3.73	CC(C)NC1=NC(=NC(=N1)SC)NC(C)C	AAEVYOVXGOFMJO-UHFFFAOYSA-N	DTXSID4024272	2a				x	x	pesticide	herbicide
Propanolol	C16 H21 N O2	260.164	2.6	CC(C)NCC(COC1=CC=CC2=CC=CC=C21)O	AQHHHDLHHXJYJD-UHFFFAOYSA-N	DTXSID6023525	2a			x			pharmaceutical	beta blocker
Propiconazole	C15 H17 Cl2 N3 O2	342.078	4.13	CCCC1COC(O1)(CN2C=NC=N2)C3=C(C=C(C=C3)Cl)Cl	STJLVHWMYQXCPB-UHFFFAOYSA-N	DTXSID8024280	2a	*	x	x			pesticide	fungicide
Propyzamide	C12 H11 Cl2 N O	256.029	3.57	CC(C)(C#C)NC(=O)C1=CC(=CC(=C1)Cl)Cl	PHNUZKMIPFFYSO-UHFFFAOYSA-N	DTXSID2020420	1	*				x	pesticide	herbicide
Pseudotropine (3-Tropanol)	C8 H15 N O	142.123	0.24	CN1C2CCC1CC(C2)O	CYHOMWAPJJPNMW-UHFFFAOYSA-N	DTXSID2049399	2a	*	x	x			pharmaceutical	anticholinergic
Pyridostigmine	C9 H12 N2 O2	181.097	-1.58	C[N+]1=CC=CC(=C1)OC(=O)N(C)C	RVOLLAQWKVFTGE-UHFFFAOYSA-N	DTXSID20165786	2a	*	x	x			pharmaceutical	neuro muscular weakness
Pyroquilon	C11 H11 N O	174.092	1.8	C1CC(=O)N2CCC3=CC=CC1=C32	XRJLAOUDSILTFT-UHFFFAOYSA-N	DTXSID6058132	2a	*	x	x		x	pharmaceutical	antifungal
Retrorsine	C18 H25 N O6	352.175	-0.25	CC=C1CC(C(C(=O)OCC2=CCN3C2C(CC3)OC1=O)(CO)O)C	BCJMNZRQJAVDLD-CQRYIUNCSA-N	DTXSID6021242	2a				x	x	medicinal herb	medicinal herb
Rosuvastatin	C22 H28 F N3 O6 S	482.176	2.48	CC(C)C1=NC(=NC(=C1C=CC(CC(CC(=O)O)O)O)C2=CC=C(C=C2)F)N(C)S(=O)(=O)C	BPRHUIZQVSMCRT-VEUZHWNKSA-N	DTXSID8048492	2a	*	x	x			pharmaceutical	cardiac
Sebuthylazine Desethyl	C7 H12 Cl N5	202.085	2.27	CCC(C)NC1=NC(=NC(=N1)N)Cl	VMYDDULRGBGGBN-UHFFFAOYSA-N	DTXSID20407557	2a				x	x	pesticide metabolite
Serotonin	C10 H12 N2 O	177.102	0.79	C1=CC2=C(C=C1O)C(=CN2)CCN	QZAYGJVTTNCVMB-UHFFFAOYSA-N	DTXSID8075330	2a	*	x	x			neurotransmiter	neurotransmiter
Simazin			2.4	CCNC1=NC(=NC(=N1)Cl)NCC	ODCWYMIRDDJXKW-UHFFFAOYSA-N	DTXSID4021268	1				x	x	pesticide	herbicide
Sotalol	C12 H20 N2 O3 S	273.127	0.37	CC(C)NCC(C1=CC=C(C=C1)NS(=O)(=O)C)O	ZBMZVLHSJCTVON-UHFFFAOYSA-N	DTXSID0023589	2a		x	x			pharmaceutical	cardiac
Sulfamethoxazole	C10 H11 N3 O3 S	254.059	0.48	CC1=CC(=NO1)NS(=O)(=O)C2=CC=C(C=C2)N	JLKIGFTWXXRPMT-UHFFFAOYSA-N	DTXSID8026064	2a		x	x			pharmaceutical	antibacterial
Sulpiride	C15 H23 N3 O4 S	342.149	0.65	CCN1CCCC1CNC(=O)C2=C(C=CC(=C2)S(=O)(=O)N)OC	BGRJTUBHPOOWDU-UHFFFAOYSA-N	DTXSID1042574	1		x	x	x	x	pharmaceutical	sedative
Terbuthylazin	C9H16ClN5	230.117	3.27	CCNC1=NC(=NC(=N1)Cl)NC(C)(C)C	FZXISNSWEXTPMF-UHFFFAOYSA-N	DTXSID4027608	1		x	x			pesticide	hebicide
Tiapride	C15 H24 N2 O4 S	329.152	0.53	CCN(CC)CCNC(=O)C1=C(C=CC(=C1)S(=O)(=O)C)OC	JTVPZMFULRWINT-UHFFFAOYSA-N	DTXSID0023664	2a				x	x	pharmaceutical	antipsychotic
Tramadol	C16 H25 N O2	264.196	3.01	CN(C)CC1CCCCC1(C2=CC(=CC=C2)OC)O	TVYLLZQTGLZFBW-ZBFHGGJFSA-N	DTXSID90858931	1	1	x	x	x	x	pharmaceutical	pain killer
Tramadol N-oxide		280.191	2.24	C[N+](C)(CC1CCCCC1(C2=CC(=CC=C2)OC)O)[O-]	HBXKSXMNNGHBEA-ZBFHGGJFSA-N	DTXSID70649541	2a					x	pharmaceutical metabolite
Tributyl Phosphate	C12 H27 O4 P	267.172	3.82	CCCCOP(=O)(OCCCC)OCCCC	STCOOQWBFONSKY-UHFFFAOYSA-N	DTXSID3021986	2a		x	x			industrial	plasticizer
Triclosan	C12 H7 O2 Cl3	286.944	4.66	C1=CC(=C(C=C1Cl)O)OC2=C(C=C(C=C2)Cl)Cl	XEFQLINVKFYRCS-UHFFFAOYSA-N	DTXSID5032498	2a		x	x			pharmaceutical	antibacterial
Triethyl phosphate	C6 H15 O4 P	183.078	0.87	CCOP(=O)(OCC)OCC	DQWPFSLDHJDLRL-UHFFFAOYSA-N	DTXSID8026228	2a		x	x			industrial	catalist
Triisopropanolamine	C9 H21 N O3	192.16	-1.22	CC(CN(CC(C)O)CC(C)O)O	SLINHMUFWFWBMU-UHFFFAOYSA-N	DTXSID5021415	2a		x	x			industrial	emulsifier
Trimethoprim	C14 H18 N4 O3	291.145	0.73	COC1=CC(=CC(=C1OC)OC)CC2=CN=C(N=C2N)N	IEDVJHCEMCRBQM-UHFFFAOYSA-N	DTXSID3023712	2a		x	x			pharmaceutical	antibacterial
Tris(2-butoxyethyl) phosphate	C18 H39 O7 P	399.251	3	CCCCOCCOP(=O)(OCCOCCCC)OCCOCCCC	WTLBZVNBAKMVDP-UHFFFAOYSA-N	DTXSID5021758	2a	*	x	x			industrial	plasticizer
Tyramine	C8 H11 N O	138.092	0.86	NCCc(c1)ccc(O)c1	DZGWFCGJZKJUFP-UHFFFAOYSA-N	DTXSID2043874	2a	*	x	x			pharmaceutical	cardiac
Valpromide	C8 H17 N O	144.138	1.71	CCCC(CCC)C(=O)N	OMOMUFTZPTXCHP-UHFFFAOYSA-N	DTXSID1023734	2a	*	x	x			pharmaceutical	antiepileptic
Venlafaxine	C17 H27 N O2	278.212	3.28	CN(C)CC(C1=CC=C(C=C1)OC)C2(CCCCC2)O	PNVNVHUZROJLTJ-UHFFFAOYSA-N	DTXSID6023737	1		x	x		x	pharmaceutical	antidepresant
Venlafaxine N-Desmethyl	C16 H25 N O2	264.196	3.07	CNCC(C1=CC=C(C=C1)OC)C2(CCCCC2)O	MKAFOJAJJMUXLW-UHFFFAOYSA-N		2a		x	x			pharmaceutical metabolite
Venlafaxine N-oxide		294.207	2.74	C[N+](C)(CC(C1=CC=C(C=C1)OC)C2(CCCCC2)O)[O-]	LASJEFFANGIOGZ-UHFFFAOYSA-N	DTXSID90891489	2a					x	pharmaceutical metabolite
Venlafaxine O-Desmethyl	C16 H25 N O2	264.196	2.72	CN(C)CC(C1=CC=C(C=C1)O)C2(CCCCC2)O	KYYIDSXMWOZKMP-UHFFFAOYSA-N		2a		x	x			pharmaceutical metabolite
Venlafaxine O-desmethyl N-oxide		280.191	2.17	C[N+](C)(CC(C1=CC=C(C=C1)O)C2(CCCCC2)O)[O-]	CZFVXEWRFNKSSC-OAHLLOKOSA-N		2a	*				x	pharmaceutical metabolite

## Sheet: RT prediction - training data
Compound Name	RT	SMILES
L-Arginine	1.12	C(CC(C(=O)O)N)CN=C(N)N
L-Lysine	1.12	C(CCN)CC(C(=O)O)N
Glucosamine 6-phosphate	1.2	C(C1C(C(C(C(O1)O)N)O)O)OP(=O)(O)O
Cysteineglutathione disulfide	1.2	C(CC(=O)NC(CSSCC(C(=O)O)N)C(=O)NCC(=O)O)C(C(=O)O)N
4-Hydroxyproline	1.21	C1C(CNC1C(=O)O)O
(s)-b-aminoisobutyric acid	1.22	CC(CN)C(=O)O
Trigonelline	1.24	C[N+]1=CC=CC(=C1)C(=O)[O-]
Proline betaine	1.24	C[N+]1(CCCC1C(=O)[O-])C
Methylimidazoleacetic acid	1.24	CN1C=C(N=C1)CC(=O)O
L-Proline	1.25	C1CC(NC1)C(=O)O
Isopyridoxal	1.58	CC1=NC=C(C(=C1O)CO)C=O
Uridine	1.65	C1=CN(C(=O)NC1=O)C2C(C(C(O2)CO)O)O
3-hydroxy-DL-kynurenine	1.65	C1=CC(=C(C(=C1)O)N)C(=O)CC(C(=O)O)N
L-Leucine	1.68	CC(C)CC(C(=O)O)N
Thymidine	1.8	CC1=CN(C(=O)NC1=O)C2CC(C(O2)CO)O
N-Methylserotonin	1.9	CNCCC1=CNC2=C1C=C(C=C2)O
O-DL-tyrosine	1.92	C1=CC=C(C(=C1)CC(C(=O)O)N)O
4-methoxytyramine	1.93	COC1=C(C=C(C=C1)CCN)O
Gamma-glutamyltyrosine	2	C1=CC(=CC=C1CC(C(=O)O)NC(=O)CCC(C(=O)O)N)O
DL-kynurenine = 2-Amino-4-(2-aminophenyl)-4-oxobutyric acid	2.17	C1=CC=C(C(=C1)C(=O)CC(C(=O)O)N)N
N-methylphenylethanolamine	2.25	CNCC(C1=CC=CC=C1)O
Hydroxyphenylacetylglycine	2.26	C1=CC(=CC=C1CC(=O)NCC(=O)O)O
4-Hydroxytryptamine	2.36	C1=CC2=C(C(=C1)O)C(=CN2)CCN
Kynuramine	2.6	C1=CC=C(C(=C1)C(=O)CCN)N
3-Hydroxyanthranilic acid	2.97	C1=CC(=C(C(=C1)O)N)C(=O)O
Phenylethylamine	3.05	C1=CC=C(C=C1)CCN
L-Tryptophan	3.47	C1=CC=C2C(=C1)C(=CN2)CC(C(=O)O)N
N-Acetyl-L-tyrosine	3.49	CC(=O)NC(CC1=CC=C(C=C1)O)C(=O)O
sulpiride N-oxide	3.5	CC[N+]1(CCCC1CNC(=O)C2=C(C=CC(=C2)S(=O)(=O)N)OC)[O-]
Gamma-l-glutamyl-l-leucine	3.75	CC(C)CC(C(=O)[O-])NC(=O)CCC(C(=O)[O-])[NH3+]
Kynurenic acid = KYNA	3.8	C1=CC=C2C(=C1)C(=O)C=C(N2)C(=O)O
5-Hydroxytryptophol	4	C1=CC2=C(C=C1O)C(=CN2)CCO
5-Methoxytryptophan	4.13	COC1=CC2=C(C=C1)NC=C2CC(C(=O)O)N
Vanillactic acid	4.17	COC1=C(C=CC(=C1)CC(C(=O)O)O)O
Caffeine	4.24	CN1C=NC2=C1C(=O)N(C(=O)N2C)C
5-HIAA = 5-Hydroxyindoleacetic acid	4.33	C1=CC2=C(C=C1O)C(=CN2)CC(=O)O
Tryptamine	4.49	C1=CC=C2C(=C1)C(=CN2)CCN
5-Methoxytryptamine	4.61	COC1=CC2=C(C=C1)NC=C2CCN
Hippuric acid	4.72	C1=CC=C(C=C1)C(=O)NCC(=O)O
Phenylacetylglutamine	4.78	C1=CC=C(C=C1)CC(=O)NC(CCC(=O)N)C(=O)O
ofloxacin	4.92	CC1COC2=C3N1C=C(C(=O)C3=CC(=C2N4CCN(CC4)C)F)C(=O)O
6-Hydroxymelatonin	5.02	CC(=O)NCCC1=CNC2=CC(=C(C=C21)OC)O
2-Phenylacetamide	5.08	C1=CC=C(C=C1)CC(=O)N
N-Acetyl-5-methoxykynuramine (AMK)	5.17	CC(=O)NCCC(=O)C1=C(C=CC(=C1)OC)N
N'-Formylkynurenine	5.18	C1=CC=C(C(=C1)C(=O)CC(C(=O)O)N)NC=O
Phenylacetylglycine	5.28	C1=CC=C(C=C1)CC(=O)NCC(=O)O
N-Acetylisoleucine	5.3	CCC(C)C(C(=O)O)NC(=O)C
Dethiobiotin	5.34	CC1C(NC(=O)N1)CCCCCC(=O)O
Acetyl-N-formyl-5-methoxykynurenamine (AFMK)	5.5	CC(=O)NCCC(=O)C1=C(C=CC(=C1)OC)NC=O
Homovanillic acid	5.58	COC1=C(C=CC(=C1)CC(=O)O)O
Anthranilate = 2-Aminobenzoic acid	5.72	C1=CC=C(C(=C1)C(=O)O)N
N-Acetyl-L-phenylalanine	5.78	CC(=O)NC(CC1=CC=CC=C1)C(=O)O
Indolelactic acid	6.03	C1=CC=C2C(=C1)C(=CN2)CC(C(=O)O)O
4-hydroxy-3-nitrobenzoic acid	6.31	C1=CC(=C(C=C1C(=O)O)[N+](=O)[O-])O
Melatonin	6.32	CC(=O)NCCC1=CNC2=C1C=C(C=C2)OC
5-Methoxyindoleacetate	6.37	COC1=CC2=C(C=C1)NC=C2CC(=O)O
Indoleacetic acid (IAA)	6.63	C1=CC=C2C(=C1)C(=CN2)CC(=O)O
propanolol	6.72	CC(C)NCC(COC1=CC=CC2=CC=CC=C21)O
Cortolone	6.98	CC12CCC(CC1CCC3C2C(=O)CC4(C3CCC4(C(CO)O)O)C)O
carbamazepine	7.57	C1=CC=C2C(=C1)C=CC3=CC=CC=C3N2C(=O)N
3-Indole propionic acid = IPA	7.73	C1=CC=C2C(=C1)C(=CN2)CCC(=O)O
oxazepam	7.86	C1=CC=C(C=C1)C2=NC(C(=O)NC3=C2C=C(C=C3)Cl)O
lorazepam	8	C1=CC=C(C(=C1)C2=NC(C(=O)NC3=C2C=C(C=C3)Cl)O)Cl
5-androstenediol	8.34	CC12CCC3C(C1CCC2O)CC=C4C3(CCC(C4)O)C
DEET	8.43	CCN(CC)C(=O)C1=CC=CC(=C1)C
bezafibrate	8.77	CC(C)(C(=O)O)OC1=CC=C(C=C1)CCNC(=O)C2=CC=C(C=C2)Cl
Tetradecanedioic acid	8.9	C(CCCCCCC(=O)O)CCCCCC(=O)O
Androstenedione = 4-androstene-3,17-dione	9.19	CC12CCC(=O)C=C1CCC3C2CCC4(C3CCC4=O)C
17-Hydroxyprogesterone	9.22	CC(=O)C1(CCC2C1(CCC3C2CCC4=CC(=O)CCC34C)C)O
fenofibric acid	9.94	CC(C)(C(=O)O)OC1=CC=C(C=C1)C(=O)C2=CC=C(C=C2)Cl
diclofenac	9.96	C1=CC=C(C(=C1)CC(=O)O)NC2=C(C=CC=C2Cl)Cl
Deoxycholic acid	10.27	CC(CCC(=O)O)C1CCC2C1(C(CC3C2CCC4C3(CCC(C4)O)C)O)C
triclosan	11.27	C1=CC(=C(C=C1Cl)O)OC2=C(C=C(C=C2)Cl)Cl
fenofibrate	12.27	CC(C)OC(=O)C(C)(C)OC1=CC=C(C=C1)C(=O)C2=CC=C(C=C2)Cl

## Sheet: RT prediction - WWE
Compound	Experimental RT (min)	RT predicted (min)
Metformin	1.2	4.19862
Anabasine	1.4	7.03664
Cytisine	1.4	6.52494
Pyroquilon	1.4	6.83286
Serotonin	1.6	5.57358
Pyridostigmine	2.3	7.5356
Tyramine	2.3	6.7129
Sotalol	5.1	6.21414
sulpiride	5.2	5.33746
Gabapentin	5.5	6.0599
Aminocarb	5.6	6.48314
Trimethoprim	5.6	4.74186
Ofloxacin	5.75	5.34122
Cafeine	5.8	6.32332
3-Acetylindole	6.09	6.6206
Levorphanol	6.18	7.19502
DMACA Reagent (p-Dimethylaminocinnamaldehyde)	6.25	6.95414
Lacosamide	6.27	6.84846
Tramadol	6.3	5.62264
Ecgonine	6.45	5.3488
amisulpiride noxide	6.45	4.99902
benzotriazole	6.5	5.38578
imidacloprid	6.6	5.51446
triclosan	6.6	6.23114
Celiprolol	6.64	6.70702
Carbamazepine Epoxyde	6.7	6.51112
Lamotrigine	6.9	5.52338
N-Desmethylvenlafaxine	6.9	5.60564
Alminoprofen	6.95	7.94742
Fluconazole	6.97	5.51604
Lidocaine	7.02	6.65788
2-Amino-1H-benzimidazole	7.07	5.84868
Butoxytriglycol	7.2	5.91244
N-Desmethyl Mephenytoin (nirvanol)	7.32	5.98256
propanolol	7.36	6.89924
Alprenolol	7.42	7.84954
Sulfamethoxazole	7.45	6.63252
Dextromethorphan	7.47	7.22966
O-Desmethylvenlafaxine	7.5	6.12072
10-Hydroxycarbazepine (oxcarbazepine )	7.6	6.2199
Ibuprofen	7.6	8.48142
Mexacarbate	7.7	6.37958
Antipyrine (phenazone)	7.74	6.33958
Flecainide	7.8	6.99344
Pseudotropine (3-Tropanol)	7.8	5.43894
Ancymidol	7.9	6.68638
venlafaxine	7.9	8.32622
Carbamazepine	8.1	7.54562
Triethyl phosphate	8.1	6.9859
Bupivacaine	8.12	6.53576
Clarithromycin	8.2	7.16398
Fexofenadine	8.2	7.73502
Terbuthylazin	8.2	7.02038
Cetirizine	8.45	6.8533
N-Desmethylclobazam	8.8	7.77722
lorazepam	8.95	8.00556
climbazole	9	7.712
2,2,6,6-Tetramethyl-4-piperidinol	9.12	5.9628
Irbesartan	9.3	7.96736
Picaridin	9.35	6.65438
3,4-DMMC (3,4-Dimethylmethcathinone)	9.4	6.86184
Buphedrone	9.4	6.7137
Diuron	9.4	8.2612
Nordazepam	9.4	7.95522
Triisopropanolamine	9.4	7.89384
Lormetazepam	9.67	8.27942
1,3-Dicyclohexylurea	9.6	7.15594
Bezafibrate	9.69	8.68588
ketoprofen	9.7	8.6468
rosuvastatin	9.7	6.86654
Laurolactam	10.1	8.95736
Azoxystrobin	10.4	8.94588
2-Hydroxyestrone	10.8	7.17872
diclofenac	10.89	9.97752
Valpromide	11.1	6.89908
Estriol	11.2	6.6599
Gemfibrozil	11.2	9.81178
Propiconazole	11.3	6.51836
Prazepam	11.31	8.19366
Crotamiton	12.1	7.27418
gabapentin lactam	12.2	6.53132
Diazinon	12.7	7.46748
Tributyl Phosphate	12.7	11.4276
Dibutyl Phthalate	12.8	8.43112
Tris(2-butoxyethyl) phosphate	13.3	9.95646

## Sheet: RT prediction - river
Compound	Experimental RT ( min)	predicted RT (min)
O desmethyl venlafaxine N-oxide	6.1	4.22239
Amisulpride	6.1	4.9367
amisulpiride noxide	6.45	4.99902
sulpiride	5.2	5.33746
Fluconazole	6.97	5.51604
Lamotrigine	6.9	5.52338
Tiapride	5.6	5.57042
Tramadol	6.3	5.62264
Tramadol N-oxide	7.3	5.85614
Oxprenolol	6.14	5.98792
Retrorsine	6.8	6.01272
Prometon	7	6.16568
Meperidine	5.6	6.1842
Antipyrine/phenazone	7.74	6.33958
Methcathinone	7.7	6.57826
Ethylmorphine	8.66	6.6348
Picaridin	9.35	6.65438
Lidocaine	7.02	6.65788
celiprolol	6.6	6.70702
Pyroquilon	7.4	6.83286
Atraton	6.8	6.93226
L-(-)-Norephedrine	8.16	6.98738
Flecainide	7.8	6.99344
Cathinone	7.6	7.06892
Imidacloprid-urea	7.3	7.19488
Norflurazon-desmethyl	9.7	7.26598
Sebuthylazine-Desethyl	8.9	7.45494
venlafaxine N-oxide	8.2	7.55194
Fluxapyroxad	11.4	7.55442
Fluopyram	11.6	7.73382
Oxprenolol	6.14	7.8469
Alprenolol	7.42	7.84954
Metribuzin	9.3	8.00105
Metolachlor	12.05	8.13068
Norfentanyl	9	8.14424
Prometryn	9.8	8.36433
venlafaxine	7.9	8.32622
MPBP (4'-Methyl-α-pyrrolidinobutiophenone)	13.2	8.56628
Azoxystrobin	10.4	8.94588
Napropamide	9.2	8.95724
Clobazam	10.2	9.03666
Benalaxyl	12.77	9.10768
oxazepam	10.5	9.28879
Benzophenone	9.8	9.2937
Diazepam	10.6	9.58744
Boscalid	11.5	9.6024
Propyzamide	11.57	9.66638
simazin	11.1	9.95477
